# Supplementary material for: Genetic associations and potential mediators between psychiatric disorders and irritable bowel syndrome: a Mendelian randomization study with mediation analysis
Source: Front Psychiatry. 2024 Jan 30;15:1279266. doi: 10.3389/fpsyt.2024.1279266 (PMC10861787; doi:10.3389/fpsyt.2024.1279266)
Supplement: Supplementary file 2 [file DataSheet_1.xlsx]

## Sheet: Table S1
Table S1. The SNPs associated with Broad depression.
SNP	A1	A2	Beta	SE	P	exposure
rs7548151	A	G	0.0125	0.0021	3.87e-09	Broad Depression
rs3132685	A	G	-0.0131	0.0018	2.47e-13	Broad Depression
rs112348907	G	A	0.0073	0.0013	1.52e-08	Broad Depression
rs3807865	A	G	0.0082	0.0012	7.28e-12	Broad Depression
rs263575	A	G	-0.0066	0.0012	2.31e-08	Broad Depression
rs1021363	G	A	-0.007	0.0012	1.04e-08	Broad Depression
rs10501696	G	A	-0.0079	0.0012	6.73e-11	Broad Depression
rs9530139	T	C	-0.0089	0.0015	2.63e-09	Broad Depression
SNP, single-nucleotide polymorphism; A1, effect allele; A2, other allele; SE, standard error.

## Sheet: Table S2
Table S2. The SNPs associated with MDD.
SNP	A1	A2	Beta	SE	P	exposure
rs159963	A	C	-0.0132283	0.0049	3.2e-08	MDD
rs1432639	A	C	0.0170333	0.005	4.6e-15	MDD
rs2389016	T	C	0.0128372	0.0053	1e-08	MDD
rs9427672	A	G	-0.0132283	0.0058	3.1e-08	MDD
rs1226412	T	C	0.0128372	0.0059	2.4e-08	MDD
rs7430565	A	G	-0.0132283	0.0048	2.9e-09	MDD
rs34215985	C	G	-0.0177288	0.0063	3.1e-09	MDD
rs11135349	A	C	-0.0132283	0.0048	1.1e-09	MDD
rs10950398	A	G	0.0128372	0.0049	2.6e-08	MDD
rs12666117	A	G	0.0128372	0.0048	1.4e-08	MDD
rs1354115	A	C	0.0128372	0.0049	2.4e-08	MDD
rs10959913	T	G	0.0128372	0.0057	5.1e-09	MDD
rs7856424	T	C	-0.0132283	0.0053	8.5e-09	MDD
rs61867293	T	C	-0.0177288	0.0061	7e-10	MDD
rs4074723	A	C	-0.0132283	0.0049	3.1e-08	MDD
rs4904738	T	C	-0.0132283	0.0049	2.6e-09	MDD
rs915057	A	G	-0.0132283	0.0049	7.6e-10	MDD
rs10149470	A	G	-0.0132283	0.0049	3.1e-09	MDD
rs8063603	A	G	-0.0132283	0.0053	6.9e-09	MDD
rs7198928	T	C	0.0128372	0.005	1e-08	MDD
rs11643192	A	C	0.0128372	0.0049	3.4e-08	MDD
rs17727765	T	C	-0.0222764	0.0088	8.5e-09	MDD
rs11663393	A	G	0.0128372	0.0049	1.6e-08	MDD
rs12958048	A	G	0.0128372	0.0051	3.6e-11	MDD
rs5758265	A	G	0.0128372	0.0054	7.6e-09	MDD
SNP, single-nucleotide polymorphism; A1, effect allele; A2, other allele; SE, standard error.

## Sheet: Table S3
Table S3. The SNPs associated with Anxiety disorder.
SNP	A1	A2	Beta	SE	P	exposure
rs1187280	G	A	0.13	0.0224107	6.6e-09	Anxiety
rs4855559	T	G	-0.12	0.0217999	3.7e-08	Anxiety
rs2861139	C	T	0.13	0.0218302	2.6e-09	Anxiety
rs3807866	A	G	0.12	0.0219838	4.8e-08	Anxiety
SNP, single-nucleotide polymorphism; A1, effect allele; A2, other allele; SE, standard error.

## Sheet: Table S4
Table S4. The SNPs associated with PTSD.
SNP	A1	A2	Beta	SE	P	Exposure
rs4233093	A	G	0.0134129	0.00202214	3.29e-11	PTSD
rs1246683	A	G	0.0276856	0.00475452	5.78e-09	PTSD
rs4073950	T	C	0.0129624	0.00202982	1.71e-10	PTSD
rs62176173	T	G	-0.0131528	0.00215797	1.1e-09	PTSD
rs28758576	T	C	-0.0191702	0.00337861	1.4e-08	PTSD
rs11933210	T	C	0.0149207	0.00269182	2.97e-08	PTSD
rs11949077	T	C	-0.0152299	0.00245247	5.31e-10	PTSD
rs2910032	T	C	-0.0112542	0.00202232	2.63e-08	PTSD
rs251350	T	C	0.011132	0.00202843	4.06e-08	PTSD
rs145108206	A	G	0.031031	0.00453272	7.59e-12	PTSD
rs10235664	T	C	0.0153522	0.00234064	5.43e-11	PTSD
rs6466488	A	G	0.0126386	0.00206008	8.5e-10	PTSD
rs12704688	T	C	0.011866	0.00202113	4.34e-09	PTSD
rs10105545	A	G	-0.0130206	0.00208798	4.5e-10	PTSD
rs6472716	A	G	0.011988	0.00202432	3.18e-09	PTSD
rs1575973	T	G	-0.023917	0.00425342	1.88e-08	PTSD
rs2509805	T	C	0.014982	0.00216534	4.56e-12	PTSD
rs10791303	T	C	-0.0126283	0.00208319	1.35e-09	PTSD
rs931774	T	C	-0.0153446	0.00271779	1.65e-08	PTSD
rs1684713	A	C	-0.0122754	0.0021382	9.41e-09	PTSD
rs2012820	A	G	-0.0122963	0.00224304	4.22e-08	PTSD
rs2071382	T	C	-0.0121229	0.00202386	2.1e-09	PTSD
rs62056018	A	G	0.0268995	0.00475341	1.52e-08	PTSD
rs599550	A	G	0.0178651	0.00281517	2.21e-10	PTSD
rs17408393	A	G	-0.0112605	0.00205822	4.48e-08	PTSD
SNP, single-nucleotide polymorphism; A1, effect allele; A2, other allele; SE, standard error.

## Sheet: Table S5
Table S5. The SNPs associated with schizophrenia.
SNP	A1	A2	Beta	SE	P	Exposure
rs140365013	G	A	0.0893327	0.0156	1.21e-39	Schizophrenia
rs58120505	T	C	0.0358298	0.0075	6.27e-28	Schizophrenia
rs1790135	C	T	0.036569	0.0084	6.91e-24	Schizophrenia
rs12571643	G	A	0.0492917	0.0113	1.25e-23	Schizophrenia
rs2710323	T	C	0.0311377	0.0074	3.18e-22	Schizophrenia
rs4298967	A	G	0.0358298	0.0086	1.28e-21	Schizophrenia
rs13107325	C	T	-0.0680542	0.0165	1.92e-21	Schizophrenia
rs2139054	A	C	-0.031097	0.0077	1.05e-20	Schizophrenia
rs7779548	G	A	0.0309638	0.0079	1.82e-19	Schizophrenia
rs2902858	T	C	-0.038261	0.0101	2.69e-18	Schizophrenia
rs2190873	T	C	0.027317	0.0074	2.12e-17	Schizophrenia
rs4129585	A	C	0.0282743	0.0077	2.51e-17	Schizophrenia
rs35274762	T	C	0.04443	0.0122	5.91e-17	Schizophrenia
rs4766428	C	T	-0.0295322	0.0082	8.11e-17	Schizophrenia
rs12042444	C	T	0.0279242	0.0077	8.53e-17	Schizophrenia
rs2970610	T	C	0.0277531	0.0078	2.51e-16	Schizophrenia
rs778371	A	G	-0.0301835	0.0085	2.8e-16	Schizophrenia
rs1006945	G	T	-0.0261013	0.0074	3.3e-16	Schizophrenia
rs7893279	T	G	0.0432129	0.0123	6.55e-16	Schizophrenia
rs56335113	A	G	0.0283597	0.0081	1.06e-15	Schizophrenia
rs3813567	G	A	-0.0307472	0.0089	1.42e-15	Schizophrenia
rs12498839	G	A	-0.050854	0.0149	3.24e-15	Schizophrenia
rs61902811	G	A	0.0293148	0.0086	5.33e-15	Schizophrenia
rs10935184	T	C	0.0264475	0.0078	7.93e-15	Schizophrenia
rs4936215	A	G	0.0341349	0.0102	1.11e-14	Schizophrenia
rs61937595	C	T	0.0520279	0.0156	1.53e-14	Schizophrenia
rs10035564	A	G	-0.0258385	0.0078	1.7e-14	Schizophrenia
rs8101499	A	G	0.0257113	0.0077	1.77e-14	Schizophrenia
rs73219806	C	A	-0.0310503	0.0094	2.71e-14	Schizophrenia
rs17731	G	A	-0.0255804	0.0077	2.95e-14	Schizophrenia
rs7803571	C	T	0.0250149	0.0076	4.49e-14	Schizophrenia
rs35360904	T	G	0.0244077	0.0075	5.4e-14	Schizophrenia
rs10873538	T	G	-0.025797	0.0079	6.14e-14	Schizophrenia
rs16851048	T	C	-0.0295741	0.0091	8.28e-14	Schizophrenia
rs11632947	C	T	-0.0240584	0.0075	1.64e-13	Schizophrenia
rs12925872	C	T	-0.0292302	0.0091	1.87e-13	Schizophrenia
rs7238071	A	G	-0.025668	0.0081	2.48e-13	Schizophrenia
rs11083369	G	T	-0.0264058	0.0083	3.05e-13	Schizophrenia
rs11693094	C	T	0.0241037	0.0076	3.2e-13	Schizophrenia
rs61833239	T	G	-0.0376543	0.012	5.65e-13	Schizophrenia
rs12991836	A	C	-0.0241043	0.0078	8.19e-13	Schizophrenia
rs72802887	A	G	0.0289249	0.0093	8.53e-13	Schizophrenia
rs3770752	A	G	0.0257522	0.0084	1.74e-12	Schizophrenia
rs959071	C	T	0.0327879	0.0109	4.05e-12	Schizophrenia
rs9545047	A	C	0.0239312	0.0079	4.12e-12	Schizophrenia
rs715170	C	T	0.0264924	0.0088	5.11e-12	Schizophrenia
rs13090130	G	A	0.0226263	0.0077	1.04e-11	Schizophrenia
rs505061	C	A	-0.0217145	0.0074	1.29e-11	Schizophrenia
rs61405217	C	T	0.0221478	0.0076	1.43e-11	Schizophrenia
rs17194490	G	T	-0.033178	0.0113	1.53e-11	Schizophrenia
rs187653	T	C	0.0227582	0.0078	1.73e-11	Schizophrenia
rs79210963	T	C	-0.0366089	0.0126	1.86e-11	Schizophrenia
rs35734242	T	C	-0.0223221	0.0077	2.24e-11	Schizophrenia
rs6471815	A	G	0.0219332	0.0076	2.71e-11	Schizophrenia
rs7830315	T	C	-0.021322	0.0074	3.34e-11	Schizophrenia
rs4043663	G	A	0.0249739	0.0087	3.63e-11	Schizophrenia
rs1593304	A	G	-0.0274454	0.0097	5.91e-11	Schizophrenia
rs2929278	C	T	0.0247114	0.0087	6.01e-11	Schizophrenia
rs12190758	A	G	-0.0266227	0.0094	6.02e-11	Schizophrenia
rs302317	G	A	0.0227582	0.0081	7.87e-11	Schizophrenia
rs10906984	A	C	0.0213258	0.0076	8.04e-11	Schizophrenia
rs9597388	G	A	0.0271865	0.0097	8.98e-11	Schizophrenia
rs167924	A	G	-0.0234529	0.0085	1.84e-10	Schizophrenia
rs11619756	G	A	0.0220611	0.008	2.04e-10	Schizophrenia
rs6125656	G	A	-0.0277972	0.0101	2.2e-10	Schizophrenia
rs2252865	T	C	0.0229724	0.0084	2.76e-10	Schizophrenia
rs7701188	G	A	0.0324415	0.0118	2.81e-10	Schizophrenia
rs10086619	A	G	-0.026752	0.0098	2.97e-10	Schizophrenia
rs4678552	G	A	-0.0233658	0.0086	3.19e-10	Schizophrenia
rs6804677	T	C	-0.0219748	0.0081	3.84e-10	Schizophrenia
rs1454606	C	T	-0.0274454	0.0102	5e-10	Schizophrenia
rs72986630	C	T	-0.0468156	0.0174	6.31e-10	Schizophrenia
rs56282503	T	C	-0.0241915	0.009	6.63e-10	Schizophrenia
rs6430491	G	A	0.02345	0.0087	6.71e-10	Schizophrenia
rs12943566	A	G	-0.0211487	0.0079	7.85e-10	Schizophrenia
rs6538539	G	T	0.0195857	0.0074	9.13e-10	Schizophrenia
rs75329315	T	G	0.0346124	0.013	9.38e-10	Schizophrenia
rs4793888	G	A	-0.0249268	0.0094	1.12e-09	Schizophrenia
rs6588168	C	T	-0.019933	0.0075	1.17e-09	Schizophrenia
rs13233308	C	T	0.0198928	0.0075	1.23e-09	Schizophrenia
rs11076631	A	G	0.0219332	0.0083	1.33e-09	Schizophrenia
rs2649999	T	C	0.0209783	0.008	1.45e-09	Schizophrenia
rs1396728	C	T	0.0207589	0.0079	1.63e-09	Schizophrenia
rs6925079	T	C	-0.0201968	0.0077	1.81e-09	Schizophrenia
rs7113199	A	C	0.0222799	0.0085	1.93e-09	Schizophrenia
rs62183855	A	C	0.0264924	0.0102	1.97e-09	Schizophrenia
rs61789527	G	A	-0.0239712	0.0092	2.28e-09	Schizophrenia
rs653765	T	C	0.0215862	0.0084	3.09e-09	Schizophrenia
rs7515363	C	T	0.0213258	0.0083	3.43e-09	Schizophrenia
rs999494	C	T	0.0246252	0.0096	3.62e-09	Schizophrenia
rs708228	C	T	-0.0211943	0.0083	3.99e-09	Schizophrenia
rs9322058	T	C	-0.0194558	0.0076	3.99e-09	Schizophrenia
rs10148671	T	C	-0.0202832	0.0079	4.14e-09	Schizophrenia
rs61924144	A	C	-0.0341354	0.0134	4.15e-09	Schizophrenia
rs215483	G	A	-0.0204562	0.008	4.23e-09	Schizophrenia
rs28521069	C	T	-0.0201513	0.0079	4.69e-09	Schizophrenia
rs12652777	T	C	0.0192825	0.0076	5.1e-09	Schizophrenia
rs7575796	A	G	0.0429101	0.0169	5.31e-09	Schizophrenia
rs2349487	C	T	-0.0198057	0.0078	5.71e-09	Schizophrenia
rs252812	A	G	0.0229724	0.0091	5.77e-09	Schizophrenia
rs7604885	G	A	-0.0201058	0.008	5.94e-09	Schizophrenia
rs12126806	C	T	0.0216275	0.0086	6.91e-09	Schizophrenia
rs9687282	T	G	-0.0206702	0.0082	7.34e-09	Schizophrenia
rs578470	T	C	-0.0198466	0.0079	8.42e-09	Schizophrenia
rs61920311	A	C	0.0199757	0.008	8.7e-09	Schizophrenia
rs6546857	A	G	-0.02354	0.0094	8.7e-09	Schizophrenia
rs13293831	C	T	-0.025668	0.0103	8.73e-09	Schizophrenia
rs7141857	T	C	-0.0192832	0.0077	9.14e-09	Schizophrenia
rs10985811	T	C	-0.0231459	0.0093	9.33e-09	Schizophrenia
rs6479494	A	G	-0.0254054	0.0102	9.57e-09	Schizophrenia
rs11647188	A	G	0.0191952	0.0077	1.08e-08	Schizophrenia
rs1434281	G	A	0.01976	0.008	1.08e-08	Schizophrenia
rs34181670	T	C	0.0211066	0.0085	1.13e-08	Schizophrenia
rs6989793	A	G	0.0209328	0.0085	1.19e-08	Schizophrenia
rs3810450	T	C	0.0387393	0.0157	1.37e-08	Schizophrenia
rs758749	C	T	-0.0267982	0.0109	1.49e-08	Schizophrenia
rs1604060	A	G	-0.0329203	0.0134	1.55e-08	Schizophrenia
rs61973697	G	A	-0.0238427	0.0097	1.57e-08	Schizophrenia
rs6010045	T	C	-0.019892	0.0081	1.6e-08	Schizophrenia
rs10861176	G	A	-0.0199784	0.0082	1.74e-08	Schizophrenia
rs11263770	G	A	0.0185008	0.0076	1.74e-08	Schizophrenia
rs9470670	T	G	-0.0241456	0.0099	1.91e-08	Schizophrenia
rs12950148	A	G	-0.024366	0.01	1.92e-08	Schizophrenia
rs1881046	G	T	0.0192825	0.0079	1.92e-08	Schizophrenia
rs17247190	A	G	-0.0224547	0.0092	2.15e-08	Schizophrenia
rs229362	G	A	0.0230631	0.0095	2.32e-08	Schizophrenia
rs2381411	T	C	-0.0185892	0.0077	2.42e-08	Schizophrenia
rs72761691	A	C	-0.0268814	0.0111	2.56e-08	Schizophrenia
rs7681616	C	A	0.0212389	0.0088	2.7e-08	Schizophrenia
rs4653164	C	T	-0.0185892	0.0077	3.16e-08	Schizophrenia
rs7464611	C	T	0.0185008	0.0077	3.68e-08	Schizophrenia
rs9459170	T	C	0.0221932	0.0093	3.83e-08	Schizophrenia
rs10173857	C	T	0.0217597	0.0091	3.84e-08	Schizophrenia
rs113899647	C	T	-0.0390015	0.0163	3.9e-08	Schizophrenia
rs11129383	G	A	-0.0196284	0.0082	3.98e-08	Schizophrenia
rs28482891	C	A	-0.0187161	0.0079	4.01e-08	Schizophrenia
rs10559	A	G	-0.0191516	0.008	4.02e-08	Schizophrenia
rs4339716	T	G	-0.0230588	0.0097	4.03e-08	Schizophrenia
rs9487653	A	G	0.0240586	0.0101	4.4e-08	Schizophrenia
rs55648125	A	G	-0.0312696	0.0132	4.42e-08	Schizophrenia
rs7902292	T	C	0.021673	0.0091	4.43e-08	Schizophrenia
rs12671608	T	C	-0.0260136	0.0109	4.44e-08	Schizophrenia
rs59518103	T	C	0.0339181	0.0143	4.51e-08	Schizophrenia
rs80249955	C	T	-0.0671408	0.0283	4.63e-08	Schizophrenia
rs6946576	G	A	0.0198471	0.0084	4.94e-08	Schizophrenia
SNP, single-nucleotide polymorphism; A1, effect allele; A2, other allele; SE, standard error.

## Sheet: Table S6
Table S6. The SNPs associated with bipolar disorder and Bipolar Ⅰ Disorder.
SNP	A1	A2	Beta	SE	P	Exposure
rs7544145	T	C	0.0354297	0.0149453	4.8e-08	Bipolar disorder
rs17183814	A	G	-0.0555173	0.0213133	2e-09	Bipolar disorder
rs9834970	T	C	-0.0315171	0.0105374	5.7e-12	Bipolar disorder
rs3804640	A	G	0.0273496	0.0112214	2e-08	Bipolar disorder
rs11724116	T	C	-0.0362122	0.0149419	2.4e-08	Bipolar disorder
rs10035291	T	C	0.0293838	0.0121691	2.7e-08	Bipolar disorder
rs2388334	A	G	-0.0268721	0.0105155	4e-09	Bipolar disorder
rs113779084	A	G	0.0318123	0.0122873	2.5e-09	Bipolar disorder
rs73188321	T	C	-0.0362122	0.0136822	1.1e-09	Bipolar disorder
rs10994318	C	G	0.0588055	0.0233626	6.8e-09	Bipolar disorder
rs10896090	A	G	0.0350293	0.0143497	1.9e-08	Bipolar disorder
rs12575685	A	G	0.0305997	0.0122008	7.7e-09	Bipolar disorder
rs10744560	T	C	0.0318123	0.0116819	3.6e-10	Bipolar disorder
rs4447398	A	C	0.0409977	0.0164426	9.4e-09	Bipolar disorder
rs11647445	T	G	-0.0315171	0.0112469	1.1e-10	Bipolar disorder
rs112114764	T	G	-0.0315171	0.0130212	2.5e-08	Bipolar disorder
rs11557713	A	G	0.0289777	0.0121108	3.6e-08	Bipolar disorder
rs111444407	T	C	0.0402066	0.0152585	1.3e-09	Bipolar disorder
rs9834970	T	C	-0.05061	0.00668766	3.8e-14	Bipolar Ⅰ Disorder
rs111444407	T	C	0.0530784	0.00894004	2.9e-09	Bipolar ⅠDisorder
rs10950456	A	G	0.0374265	0.00643731	6.1e-09	Bipolar ⅠDisorder
rs10744560	T	C	0.0374265	0.0064974	8.4e-09	Bipolar ⅠDisorder
rs35958438	A	G	-0.0457575	0.00806528	1.4e-08	Bipolar ⅠDisorder
rs57957974	A	C	0.0413927	0.00737574	2e-08	Bipolar ⅠDisorder
rs2305929	A	G	-0.0457575	0.0081658	2.1e-08	Bipolar ⅠDisorder
rs489337	A	G	-0.0457575	0.00819972	2.4e-08	Bipolar ⅠDisorder
rs71395455	A	G	0.0374265	0.00682688	4.2e-08	Bipolar ⅠDisorder
rs2240917	T	C	0.0374265	0.00684212	4.5e-08	Bipolar ⅠDisorder
SNP, single-nucleotide polymorphism; A1, effect allele; A2, other allele; SE, standard error.

## Sheet: Table S7
Table S7. The SNPs associated with ASD.
SNP	A1	A2	Beta	SE	P	Exposure
rs910805	A	G	-0.096	0.016	2.04e-09	ASD
rs10149470	A	G	-0.049	0.008	8.52e-09	ASD
rs16854048	A	C	0.069	0.012	1.29e-08	ASD
rs111931861	A	G	-0.216	0.039	3.53e-08	ASD
rs2388334	A	G	-0.065	0.009	3.34e-12	ASD
rs11787216	T	C	-0.058	0.01	1.99e-09	ASD
SNP, single-nucleotide polymorphism; A1, effect allele; A2, other allele; SE, standard error.

## Sheet: Table S8
Table S8. The SNPs associated with ADHD.
SNP	A1	A2	Beta	SE	P	Exposure
rs1222063	A	G	0.0417873	0.0173762	3.07e-08	ADHD
rs9677504	A	G	0.0507663	0.0205994	1.39e-08	ADHD
rs28411770	T	C	0.0374265	0.0151004	1.15e-08	ADHD
rs74760947	A	G	-0.0783135	0.0317493	1.35e-08	ADHD
rs11591402	A	T	-0.0404816	0.0164081	1.34e-08	ADHD
rs1427829	A	G	0.0346285	0.0132602	1.82e-09	ADHD
rs212178	A	G	-0.0501223	0.0199834	7.68e-09	ADHD
SNP, single-nucleotide polymorphism; A1, effect allele; A2, other allele; SE, standard error.

## Sheet: Table S9
Table S9. The SNPs associated with AN.
SNP	A1	A2	Beta	SE	P	Exposure
rs9821797	A	T	0.0681859	0.02	6.99e-15	AN
rs6589488	A	T	0.0569049	0.02	6.31e-11	AN
rs2287348	T	C	0.045323	0.02	5.62e-09	AN
rs2008387	A	G	0.0334238	0.01	1.73e-08	AN
rs9874207	C	T	0.0334238	0.01	2.05e-08	AN
rs10747478	T	G	0.0334238	0.01	3.13e-08	AN
SNP, single-nucleotide polymorphism; A1, effect allele; A2, other allele; SE, standard error.

## Sheet: Table S11
Table S11. The SNPs associated with Phylum_Actinobacteria
SNP	A1	A2	Beta	SE	P	Exposure
rs7570971	C	A	0.086653	0.0113623	1.41e-14	Phylum_Actinobacteria
rs182549	T	C	0.0846375	0.0114864	1.13e-13	Phylum_Actinobacteria
rs6754311	T	C	0.0845059	0.0114681	1.24e-13	Phylum_Actinobacteria
rs4988235	A	G	0.084524	0.0114729	1.12e-13	Phylum_Actinobacteria
rs1375131	T	C	0.0815446	0.0113416	4.16e-13	Phylum_Actinobacteria
rs6730157	A	G	0.0812466	0.01134	4.54e-13	Phylum_Actinobacteria
rs36084664	A	G	-0.0842854	0.0123036	3.88e-13	Phylum_Actinobacteria
rs12465802	G	A	0.0800461	0.0114197	1.37e-12	Phylum_Actinobacteria
rs687670	T	C	0.0828668	0.0117031	3.02e-12	Phylum_Actinobacteria
rs13023281	T	C	-0.0809213	0.0122152	2.61e-12	Phylum_Actinobacteria
rs1446585	A	G	0.0795603	0.0115703	8.22e-12	Phylum_Actinobacteria
rs13404551	T	C	0.0810598	0.0116926	1.05e-11	Phylum_Actinobacteria
rs309160	C	T	0.0805245	0.0117015	1.4e-11	Phylum_Actinobacteria
rs218174	A	G	0.0798442	0.0117079	2.21e-11	Phylum_Actinobacteria
rs309168	C	T	0.079536	0.0117035	2.55e-11	Phylum_Actinobacteria
rs632632	T	C	0.0796483	0.0117045	2.49e-11	Phylum_Actinobacteria
rs309180	A	G	0.0793941	0.0117138	2.85e-11	Phylum_Actinobacteria
rs309125	C	T	0.078445	0.011707	4.7e-11	Phylum_Actinobacteria
rs4988183	T	C	0.0791617	0.0119577	1.1e-10	Phylum_Actinobacteria
rs4954490	A	G	0.0768329	0.0117788	1.74e-10	Phylum_Actinobacteria
rs12615624	A	G	0.0777581	0.0118761	1.84e-10	Phylum_Actinobacteria
rs309134	G	A	0.0777827	0.0118767	1.74e-10	Phylum_Actinobacteria
rs2236783	A	G	0.0764226	0.0117967	2.68e-10	Phylum_Actinobacteria
rs6759321	G	T	0.0742033	0.0115217	1.86e-10	Phylum_Actinobacteria
rs6716536	C	T	0.0725397	0.0115447	4.47e-10	Phylum_Actinobacteria
rs309164	T	C	0.0756885	0.0118782	5.44e-10	Phylum_Actinobacteria
rs1561277	C	A	0.0725557	0.0115031	4.41e-10	Phylum_Actinobacteria
rs3754686	C	T	0.0741582	0.0117761	7.19e-10	Phylum_Actinobacteria
rs12988076	A	C	0.0741291	0.0117814	7.58e-10	Phylum_Actinobacteria
rs309149	C	T	0.0747357	0.0118781	8.65e-10	Phylum_Actinobacteria
rs6742283	G	A	0.0738135	0.0117886	9.96e-10	Phylum_Actinobacteria
rs6719488	T	G	0.0735528	0.0117814	9.99e-10	Phylum_Actinobacteria
rs2322660	T	C	0.0735317	0.0117773	1.01e-09	Phylum_Actinobacteria
rs892715	C	T	0.0732965	0.0117817	1.14e-09	Phylum_Actinobacteria
rs748841	T	C	0.0733017	0.0117776	1.16e-09	Phylum_Actinobacteria
rs745500	A	G	0.0729775	0.0117819	1.41e-09	Phylum_Actinobacteria
rs11681248	T	C	0.0691639	0.0112796	1.25e-09	Phylum_Actinobacteria
rs2164210	C	T	0.0725384	0.0117815	1.7e-09	Phylum_Actinobacteria
rs3739020	T	G	0.0741201	0.0120482	2.26e-09	Phylum_Actinobacteria
rs2322659	C	T	0.0732821	0.0120282	3.28e-09	Phylum_Actinobacteria
rs1470457	A	G	0.072232	0.0120479	5.41e-09	Phylum_Actinobacteria
rs309137	T	C	0.0700367	0.0116771	3.76e-09	Phylum_Actinobacteria
rs7587285	T	C	0.0925548	0.0159272	7.55e-09	Phylum_Actinobacteria
rs4954551	G	A	0.0917449	0.0159482	9.29e-09	Phylum_Actinobacteria
rs2278683	A	C	0.0926142	0.0159342	8.07e-09	Phylum_Actinobacteria
rs11693502	T	C	0.0664099	0.0113609	7.15e-09	Phylum_Actinobacteria
rs749873	T	C	0.0660346	0.01129	7.92e-09	Phylum_Actinobacteria
rs11893318	T	C	0.0916065	0.0159476	1.19e-08	Phylum_Actinobacteria
rs71348714	A	G	0.0690938	0.0119516	1.4e-08	Phylum_Actinobacteria
rs313519	A	C	0.0688384	0.0119537	1.46e-08	Phylum_Actinobacteria
rs17261772	T	C	0.0695403	0.0118938	8.37e-09	Phylum_Actinobacteria
rs313526	C	T	0.0688858	0.0119508	1.54e-08	Phylum_Actinobacteria
rs313528	G	A	0.0688554	0.0119506	1.54e-08	Phylum_Actinobacteria
rs313518	C	T	0.0688693	0.011953	1.56e-08	Phylum_Actinobacteria
rs1446584	A	G	0.0684077	0.011948	1.83e-08	Phylum_Actinobacteria
rs7355359	T	C	0.068384	0.0119515	2e-08	Phylum_Actinobacteria
rs11684545	T	G	0.0684535	0.0119983	2.18e-08	Phylum_Actinobacteria
rs4954280	A	G	0.0681738	0.0119486	2.05e-08	Phylum_Actinobacteria
rs313517	A	G	0.0681709	0.0119524	2.14e-08	Phylum_Actinobacteria
rs313524	C	T	0.0681368	0.0119508	2.16e-08	Phylum_Actinobacteria
rs6720287	A	G	0.067989	0.0119482	2.22e-08	Phylum_Actinobacteria
rs1011361	A	G	0.0683442	0.0120024	2.33e-08	Phylum_Actinobacteria
rs10928546	T	C	0.0679717	0.0119967	2.62e-08	Phylum_Actinobacteria
rs313523	G	A	0.0677126	0.011954	2.52e-08	Phylum_Actinobacteria
rs6715856	T	C	0.0676629	0.0119485	2.55e-08	Phylum_Actinobacteria
rs656326	A	C	0.0674802	0.0119519	2.83e-08	Phylum_Actinobacteria
rs71348715	T	G	0.0677848	0.0119994	3.12e-08	Phylum_Actinobacteria
rs6755383	C	T	0.0672629	0.0119497	3.11e-08	Phylum_Actinobacteria
rs13412397	A	G	0.0676871	0.011968	3.17e-08	Phylum_Actinobacteria
rs2082729	T	C	0.0674999	0.0120026	3.61e-08	Phylum_Actinobacteria
rs6723108	G	T	0.0604886	0.0110306	1.02e-08	Phylum_Actinobacteria
rs7608045	T	C	0.066913	0.0119497	3.7e-08	Phylum_Actinobacteria
rs12998016	T	C	0.067166	0.0120043	4.08e-08	Phylum_Actinobacteria
rs10928542	G	A	0.0667801	0.0119493	3.91e-08	Phylum_Actinobacteria
rs4954276	A	G	0.0669238	0.0119489	4.06e-08	Phylum_Actinobacteria
rs10202489	A	G	0.0671449	0.011979	4.16e-08	Phylum_Actinobacteria
rs1438304	G	A	0.0671067	0.0119994	4.33e-08	Phylum_Actinobacteria
rs28453840	A	G	0.0667265	0.011992	4.86e-08	Phylum_Actinobacteria
rs4954279	G	A	0.0663971	0.0119487	4.64e-08	Phylum_Actinobacteria
rs12619365	C	T	0.0665606	0.0119927	4.79e-08	Phylum_Actinobacteria
rs13413639	C	A	0.0663852	0.0119474	4.9e-08	Phylum_Actinobacteria
SNP, single-nucleotide polymorphism; A1, effect allele; A2, other allele; SE, standard error.

[truncated: 23 more sheets: Table S12, Table S13, Table S14, Table S15, Table S16, Table S17, Table S18, Table S19, Table S20, Table S21, Table S22, Table S23, Table S24, Table S25, Table S26, Table S27, Table S28, Table S29, Table S30, Table S31 …]
